# Supplementary material for: Is It Time to Commit to a Process to Re-Evaluate Oncology Drugs? A Descriptive Analysis of Systemic Therapies for Solid Tumour Indications Reviewed in Canada from 2017 to 2021
Source: Curr Oncol. 2022 Mar 10;29(3):1919–31. doi: 10.3390/curroncol29030156 (PMC8947363; doi:10.3390/curroncol29030156)
Supplement: Supplementary file 1 [file curroncol-29-00156-s001.zip]

Archive with 1 entries (1 files):
- curroncol-1539283-supplementary.pdf
